# Supplementary material for: Integrated Transcriptomic and Metabolomic Analyses Reveal Adaptive Mechanisms of Medicago sativa Under Water Stress
Source: Plants (Basel). 2026 May 16;15(10):1531. doi: 10.3390/plants15101531 (PMC13211047; doi:10.3390/plants15101531)
Supplement: Supplementary file 1 [file plants-15-01531-s001.zip]

Archive with 7 entries (7 files):
- Supplementary Figure S1.pdf
- Supplementary Figure S2.pdf
- Supplementary Figure S3.pdf
- Supplementary Figure S4.pdf
- Supplementary Table S1.pdf
- Supplementary Table S2.xlsx
- Supplementary Table S3-5.xlsx
