# Supplementary material for: Integrated Transcriptomic and Metabolomic Analyses Reveal Adaptive Mechanisms of Medicago sativa Under Water Stress
Source: Plants (Basel). 2026 May 16;15(10):1531. doi: 10.3390/plants15101531 (PMC13211047; doi:10.3390/plants15101531)
Supplement: Supplementary file 1 [file plants-15-01531-s001.zip › Supplementary Table S2.xlsx]

## Sheet: Sheet1
Group	module	TF	Number	Gene
FD	yellow	bHLH	7	transcription factor bHLH128 isoform X1、transcription factor bHLH13、transcription factor bHLH18、transcription factor bHLH137、transcription factor bHLH153 isoform X1、transcription factor bHLH35 isoform X1、helix loop helix DNA-binding domain protein、transcription factor MYC2
FD	yellow	AP2/ERF	7	AP2 domain transcription factor、dehydration-responsive element-binding protein 3 、ethylene-responsive transcription factor 3-like、ethylene-responsive transcription factor ABR1、ethylene-responsive transcription factor ERF026、ethylene-responsive transcription factor RAP2-7 isoform X2、LOW QUALITY PROTEIN: ethylene-responsive transcription factor SHINE 2
FD	yellow	HD-Zip	3	homeobox-leucine zipper protein ATHB-5、homeobox-leucine zipper protein HAT4、homeobox leucine zipper family protein
FD	yellow	HMGB	2	high mobility group B protein 6、high mobility group B protein 7
FD	yellow	RR	2	two-component response regulator ARR17、putative response regulator and transcription factor RR-A-type family
FD	yellow	WRKY	2	probable WRKY transcription factor 11、probable WRKY transcription factor 41
FD	yellow	zinc finger protein	1	zinc finger protein CONSTANS-LIKE 15
FD	yellow	TIFY	1	putative transcription factor TIFY family
FD	yellow	AT-hook	1	AT-hook motif nuclear-localized protein 1
FD	yellow	ARF	1	auxin response factor 8
FD	yellow	bZIP	1	bZIP transcription factor 53
FD	yellow	E2F	1	E2F transcription factor-E2FE-like protein
FD	yellow	GATA	1	GATA transcription factor 4
FD	yellow	GIF	1	GRF1-interacting factor 1
FD	yellow	MADS-box	1	MADS-box protein SOC1 isoform X1
FD	yellow	MYB	1	MYB family transcription factor
FD	yellow	NAC	1	NAC domain-containing protein NAC51
FD	yellow	NF-Y	1	nuclear factor Y B subunit 4
FD	yellow	SPL	1	squamosa promoter-binding-like protein 8
FD	yellow	TCP	1	transcription factor TCP13
FD	yellow	Trihelix	1	trihelix transcription factor ASIL2
LD	blue	AP2/ERF	14	ethylene-responsive transcription factor RAP2-7 X2、WIN1、3-like、12、9、ERF109、ERF023、ERF104、ERF110、RAP2-1；AP2 domain class transcription factor；DRE-binding protein 2A
LD	blue	NAC	7	NAC transcription factor 47；NAC2 transcription factor、NAC transcription factor；NAC77、NAC88；NAC22 isoform X1；NAC21/22
LD	blue	WRKY	5	probable WRKY transcription factor 50、23；putative transcription factor WRKY family；WRKY family transcription factor；WRKY transcription factor 22
LD	blue	HD-Zip	4	homeobox-leucine zipper protein；homeobox-leucine zipper protein ATHB-14 isoform X2；homeobox-leucine zipper protein ATHB-12
LD	blue	MYB	4	myb transcription factor；myb family transcription factor PHL5；transcription factor MYB1；myb family transcription factor EFM isoform X1；protein PHR1-LIKE 1
LD	blue	GRAS	3	scarecrow-like protein 3、1；scarecrow-like protein 33
LD	blue	bHLH	3	transcription factor SCREAM2 isoform X2；transcription factor PRE6-like；transcription factor bHLH63；transcription factor bHLH48
LD	blue	MADS-box	2	MADS-box protein SOC1 isoform X3；FRUITFULLb, partial
LD	blue	NF-Y	2	nuclear transcription factor Y subunit C4；nuclear factor Y B subunit 4
LD	blue	DOF	2	dof zinc finger protein DOF1.4；cyclic dof factor 3
LD	blue	REVEILLE	2	protein REVEILLE 7 isoform X1；protein REVEILLE 1
LD	blue	ARID	1	ARID/bright DNA-binding domain-containing protein
LD	blue	REM	1	B3 domain-containing protein REM16
LD	blue	JmjC	1	transcription factor jumonji (JmjC) domain protein
LD	blue	TENA-E	1	probable bifunctional TENA-E protein
LD	blue	bZIP	1	transcription factor bZIP
LD	blue	GTE	1	transcription factor GTE1
LD	blue	KAN	1	probable transcription factor KAN2
LD	blue	ARR	1	two-component response regulator ARR11 isoform X1
LD	blue	TCP	1	TCP family transcription factor
LD	blue	HMGB	1	high mobility group B protein 15
LD	lightyellow	AP2/ERF	5	ethylene-responsive transcription factor ERF109、putative transcription factor AP2-EREBP family、dehydration-responsive element-binding protein 1A、dehydration-responsive element-binding protein 1E、putative DRE-binding protein DREB1
LD	lightyellow	WRKY	3	WRKY transcription factor WRKY108715、probable WRKY transcription factor 40、probable WRKY transcription factor 65 isoform X1
LD	lightyellow	NAC	2	NAC domain-containing protein NAC42、NAC domain-containing protein 90
LD	lightyellow	bHLH	1	transcription factor bHLH63
LD	lightyellow	MADS-box	1	MADS-box protein SOC1 isoform X1
LD	lightyellow	TCP	1	transcription factor DIVARICATA
LD	lightyellow	MYB	1	myb family transcription factor EFM isoform X1
LD	lightyellow	BTB/TA	1	BTB/POZ and TAZ domain protein
MD	darkgreen	bHLH	3	putative transcription factor bHLH family、transcription factor bHLH63 isoform X1
MD	darkgreen	GRAS	2	RecName: Full=DELLA protein 1 (MtDELLA1)、SCARECROW-LIKE protein 7
MD	darkgreen	HD-Zip	2	homeobox-leucine zipper protein ATHB-13、homeobox-leucine zipper protein HOX3
MD	darkgreen	AP2/ERF	1	ethylene-responsive transcription factor 6
MD	darkgreen	DOF	1	dof zinc finger protein DOF3.6
MD	darkgreen	E2F	1	transcription factor E2FA isoform X2
MD	darkgreen	CONSTANS-LIKE	1	zinc finger protein CONSTANS-LIKE 2
SD	grey60	GRAS	2	scarecrow-like protein 3、scarecrow-like protein 9
SD	grey61	HD-Zip	1	homeobox-leucine zipper protein HAT5
SD	grey62	RR	1	two-component response regulator-like APRR9 isoform X1
SD	grey63	DOF	1	dof zinc finger protein DOF5.1
SD	grey64	REVEILLE	1	protein REVEILLE 7 isoform X1
SD	grey65	bZIP	1	G-box-binding factor 4
