# Supplementary material for: Integrated Transcriptomic and Metabolomic Analyses Reveal Adaptive Mechanisms of Medicago sativa Under Water Stress
Source: Plants (Basel). 2026 May 16;15(10):1531. doi: 10.3390/plants15101531 (PMC13211047; doi:10.3390/plants15101531)
Supplement: Supplementary file 1 [file plants-15-01531-s001.zip › Supplementary Table S3-5.xlsx]

## Sheet: Sheet1
Table S3. List of metabolites exhibiting significant changes (relative content) in key metabolic pathways under water stress.
Note: Metabolites with obvious changes in relative abundance in alfalfa leaves under different water stress conditions are listed below. Bold type indicates significant changes (p < 0.05, VIP > 1).
		Relative content					log2FC
Pathway	Compounds	FD	CK	LD	MD	SD	FD/CK	LD/CK	MD/CK	SD/CK
Carbohydrate-related pathway (ko00051, ko00500, ko01200)	Trehalose	1.18286e+06	886920	812973	952833	3.00266e+06	0.415402	-0.125595	0.10342	1.75936
	Maltose Monohydrate	0	587889	0	0	2.01208e+06	0	0	0	1.77507
	Maltose	0	848361	0	0	2.01192e+06	0	0	0	1.24582
	Glucose	3076512	3255168	2219596	3454401	2367912	-0.0814364	-0.552435	0.0857036	-0.459117
Glutathione metabolism-related pathway (map00480)	L-Serine	663878	687170	888165	948411	724108	-0.0497495	0.370161	0.464845	0.0755384
	L-Glutamic Acid	10876479	10932814	18176942	11853819	5276903	-0.00745319	0.733445	0.116687	-1.0509
	γ-L-Glutamyl-L-Alanine	211729	235718	337312	242006	315636	-0.154847	0.517019	0.0379785	0.4212
Flavonoid, Isoflavonoid, Flavone, Flavonol, Flavanone, Chalcone and Anthocyanin biosynthesis-related pathway (ko00940, ko00941, ko00942, ko00943, ko00944)	Taxifolin	146298	66852.7	102646	108723	217375	1.12985	0.618627	0.701605	1.70113
	Feruloyl-CoA	3271	2730.45	382.852	1534.58	5672.1	0.260593	-2.83428	-0.831293	1.05475
	Isoquercitrin	3657.61	10.0291	10.0291	16227	52202.3	8.51057	0	10.66	12.3457
	Peonidin-3-Glucoside	447830	136769	162062	403245	706968	1.71121	0.244812	1.55992	2.36991
	L-Phenylalanine	5682129	7001698	4649020	11049392	19267988	-0.301273	-0.590778	0.65819	1.46043
Zeatin Biosynthesis (ko00908)	O-Acetylserine	135785	115533	213104	193096	191257	0.233024	0.883256	0.741022	0.727216
	5'-Methylthioadenosine	4844549	3942665	3155097	2383699	1527915	0.297191	-0.321487	-0.725969	-1.36761

## Sheet: Sheet2
Table S4. Relative content of proline under water stress.
	Relative content					log2FC
Compounds	FD	CK	LD	MD	SD	FD/CK	LD/CK	MD/CK	SD/CK
D-Proline	0	1.79101e+06	0	1.17608e+07	3.0383e+07	0	0	2.71515	4.08442
L-Proline	0	2.64331e+06	0	0	4.24999e+07	0	0	0	4.00704

## Sheet: Sheet3
Table S5. List of genes exhibiting significant changes (FPKM) in key metabolic pathways under water stress.
Note: Genes with obvious changes in FPKM in alfalfa leaves under different water stress conditions are listed below. Bold type indicates significant changes (p < 0.05, |log2FoldChange| > 1).
			FPKM					log2FC
Pathway	Symbol	ID	FD	CK	LD	MD	SD	FD/CK	LD/CK	MD/CK	SD/CK
Carbohydrate-related pathway (ko00051, ko00500, ko01200)	rbcS	MS.gene54467	12.7584	5.61945	15.9668	29.7919	20.9931	1.18294	1.50657	2.40642	1.90142
	rbcS	MS.gene76907	31.2341	12.3473	18.9937	32.9355	13.5005	1.33893	0.621331	1.41545	0.128819
	rbcS	MS.gene76908	59.951	25.8325	42.0406	63.2111	23.1331	1.2146	0.702594	1.29099	-0.159228
	rbcS	MS.gene80971	26.7096	8.32652	7.81559	26.9118	5.51172	1.68157	-0.091359	1.69246	-0.59521
	rbcS	MS.gene92219	10.4712	3.88514	7.33381	11.8352	5.31965	1.43039	0.916596	1.60705	0.453364
	rbcS	MS.gene92220	102.998	49.2724	68.4277	112.057	39.9241	1.06376	0.473801	1.18538	-0.303521
	glgC	MS.gene003731	2.26836	0.322342	16.6342	2.75861	6.41022	2.81498	5.68942	3.09728	4.31371
	glgC	MS.gene039477	6.98647	0.815798	29.5011	8.41278	10.1631	3.09828	5.17641	3.3663	3.63899
	glgC	MS.gene057304	13.3046	2.21872	33.5971	8.07713	18.509	2.58413	3.92054	1.86412	3.06043
	glgC	MS.gene23279	17.8471	3.1911	43.3287	12.6149	23.4448	2.48356	3.7632	1.983	2.87714
	GBE1	MS.gene014344	25.844	15.8928	62.8437	22.019	45.2508	0.701451	1.98339	0.470376	1.50957
	GBE1	MS.gene064837	18.2112	11.227	42.1406	17.2467	28.5709	0.69786	1.90824	0.619351	1.34758
	GBE1	MS.gene52770	12.8028	6.9059	27.4901	8.67486	16.1823	0.890559	1.99301	0.329012	1.22851
	GBE1	MS.gene69326	12.9396	7.49043	31.7031	10.3439	26.2426	0.788671	2.0815	0.465655	1.80879
	ISA	MS.gene018068	0.451534	0.448865	1.64212	0.549671	1.73904	0.00855195	1.87121	0.292288	1.95393
	ISA	MS.gene04703	1.12731	0.675612	2.21528	1.82861	2.12066	0.738621	1.71322	1.43648	1.65025
	AMY	MS.gene008165	5.36104	5.79242	1.89175	1.24307	0.844408	-0.111653	-1.61444	-2.22026	-2.77815
	AMY	MS.gene62199	3.71099	4.36429	1.13462	0.868091	0.581786	-0.233943	-1.94354	-2.32983	-2.90719
	AMY	MS.gene63311	2.46762	2.47573	0.807172	0.557993	0.44151	-0.00473549	-1.61691	-2.14954	-2.48734
	AMY	MS.gene63479	7.35187	8.24759	2.59015	1.87126	1.48028	-0.165861	-1.67094	-2.13996	-2.4781
	pfp	MS.gene90635	2.79813	1.27206	3.80231	1.80467	2.46134	1.13729	1.57971	0.504563	0.952271
	ppc	MS.gene039995	6.87165	6.33219	11.5012	8.35877	13.8988	0.117951	0.861006	0.400586	1.13419
Glutathione metabolism-related pathway (ko00480)	GCLC	MS.gene048804	2.40996	41.9927	6.41883	8.49111	12.8703	-4.12306	-2.70976	-2.30612	-1.7061
	GCLC	MS.gene72144	1.72765	83.7887	53.647	44.0697	41.9503	-5.59987	-0.643258	-0.926969	-0.998074
	GS	MS.gene072443	3.51236	3.39599	6.21521	3.25363	7.77781	0.0486074	0.87197	-0.0617821	1.19553
	PepA	MS.gene010765	2.40996	2.88026	0.849048	0.76514	0.219143	-0.257191	-1.76228	-1.9124	-3.71625
	PepA	MS.gene36210	1.72765	3.24754	1.08176	0.861635	0.26763	-0.910532	-1.58597	-1.9142	-3.60104
	PepN	MS.gene030373	2.90208	2.50847	2.23575	3.51464	7.14111	0.210277	-0.166052	0.486569	1.50934
Flavonoid, Isoflavonoid, Flavone, Flavonol, Flavanone, Chalcone and Anthocyanin biosynthesis-related pathway (ko00940, ko00941, ko00942, ko00943, ko00944)	CHS	MS.gene033730	19.3817	7.72678	32.6287	21.0976	29.235	1.32676	2.0782	1.44914	1.91976
	CHS	MS.gene024293	4.77916	1.05787	3.85546	7.78519	3.85445	2.17559	1.86574	2.87957	1.86536
	CHS	MS.gene73375	12.8278	5.89218	21.2661	16.4963	16.4166	1.1224	1.85168	1.48527	1.47828
	HCT	MS.gene020442	0.639138	0.485461	1.42734	1.16041	2.45728	0.396772	1.5559	1.2572	2.33963
	DFR	MS.gene24248	1.14708	3.00196	0.703981	0.950474	0.483116	-1.38793	-2.0923	-1.65918	-2.63546
	CCOMT	MS.gene064029	38.2288	32.5146	23.3467	21.6154	12.7141	0.233572	-0.477869	-0.589028	-1.35466
	CCOMT	MS.gene66349	26.2757	30.7334	20.8374	18.7753	11.5694	-0.226077	-0.560634	-0.710974	-1.40949
	CCOMT	MS.gene75055	23.0489	26.2964	15.541	18.9873	6.61674	-0.190169	-0.758787	-0.469833	-1.99067
	HIDH	MS.gene000502	2.67823	0.886925	3.82099	3.05503	1.93021	1.59439	2.10706	1.7843	1.12187
	IF7MAT	MS.gene91599	1.01997	0.563462	1.04511	1.13202	1.42504	0.856143	0.89126	1.00651	1.33861
	BZ1	MS.gene018351	1.31122	1.34058	0.092928	0.637103	0.174012	-0.0319523	-3.8506	-1.07326	-2.9456
	PAL	MS.gene055905	27.3354	12.8937	26.7863	29.9457	28.929	1.0841	1.05483	1.21568	1.16585
	4CL	MS.gene035704	2.02572	1.55416	3.95389	2.76544	3.94553	0.382298	1.34714	0.831374	1.34408
	4CL	MS.gene43858	2.03665	2.00631	2.79087	3.34901	4.43562	0.021654	0.47617	0.739187	1.14459
	4CL	MS.gene88669	1.32551	1.09765	3.36287	0.883094	3.16236	0.272132	1.61528	-0.313775	1.52659
	CCR	MS.gene008623	20.1892	21.5343	52.0586	25.5405	60.0833	-0.0930545	1.2735	0.246153	1.48033
	CCR	MS.gene28299	46.5783	38.9635	115.852	56.4146	133.712	0.257536	1.57209	0.533946	1.77893
	CAD	MS.gene71681	19.1107	21.196	40.2361	21.4097	50.6531	-0.149407	0.924702	0.0144739	1.25686
	COMT	MS.gene013320	8.79295	9.53895	21.897	10.4406	28.8426	-0.117483	1.19883	0.130309	1.5963
	COMT	MS.gene013321	16.5367	14.7857	43.7576	18.133	61.7443	0.161471	1.56533	0.294412	2.0621
	COMT	MS.gene049293	0.793534	1.77802	2.93767	2.39798	6.07933	-1.16391	0.724402	0.431549	1.77364
	COMT	MS.gene049294	1.9253	6.2115	10.7971	6.54612	27.513	-1.68986	0.797636	0.0756976	2.1471
	COMT	MS.gene054945	12.7522	17.1065	48.03	26.3233	64.9211	-0.423802	1.48939	0.621794	1.92414
	COMT	MS.gene06417	9.88767	14.3446	46.8612	24.6799	58.0758	-0.536809	1.70788	0.782823	2.01743
Zeatin Biosynthesis (ko00908)	CKX	MS.gene016164	4.88115	3.76045	6.19036	7.56872	6.65527	0.376316	0.719119	1.00914	0.823593
	CKX	MS.gene34593	4.88115	3.29635	6.19036	7.56872	6.65527	0.566352	0.909155	1.19918	1.01363
	CKX	MS.gene35542	4.88115	4.33703	6.19036	7.56872	6.65527	0.170513	0.513315	0.803342	0.61779
	CKX	MS.gene71156	4.88115	3.79769	6.19036	7.56872	6.65527	0.3621	0.704903	0.994929	0.809377
	UGT85A	MS.gene043924	3.58431	2.26561	0.469584	2.76744	3.54244	0.661799	-2.27044	0.288656	0.644846
	UGT85A	MS.gene043936	3.76264	2.15493	0.494723	2.5702	3.61485	0.804105	-2.12295	0.25424	0.746295
	UGT85A	MS.gene068590	3.15945	1.35697	1.72853	3.38916	3.1225	1.21928	0.349153	1.32053	1.20231
	UGT85A	MS.gene069124	2.14964	1.09497	1.20446	2.3918	2.29797	0.973202	0.137497	1.1272	1.06947
